# Supplementary material for: Research trends in farmers’ mental health: A scoping review of mental health outcomes and interventions among farming populations worldwide
Source: PLoS One. 2019 Dec 5;14(12):e0225661. doi: 10.1371/journal.pone.0225661 (PMC6894791; doi:10.1371/journal.pone.0225661)
Supplement: S1 Table — (XLSX) [file pone.0225661.s002.xlsx]

## Sheet: DistillerSR
Refid	Author	Title	Journal
3	M P Acharya, R G Kalischuk, K K Klein, H Bjornlund	Health impacts of the 2005 flood events on feedlot farm families in southern Alberta, Canada	Water Resources Management Iv
6	Margaret Alston	Rural male suicide in Australia	Social science & medicine (1982)
7	T Alterman, J Li, A Steege, M Petersen, C Muntaner	Mental health and work in a national survey of farm managers in the United States	International Journal of Psychology
8	D Anderson	Enduring drought then coping with climate change: lived experience and local resolve in rural mental health.	Rural Society
9	S B Andrade, I Anneberg	Farmers under pressure. analysis of the social conditions of cases of animal neglect.	Journal of Agricultural & Environmental Ethics
10	T A Arcury, H O'Hara, J G Grzywacz, S Isom, H Y Chen, S A Quandt	Work safety climate, musculoskeletal discomfort, working while injured, and depression among migrant farmworkers in North Carolina.	American Journal of Public Health
11	T A Arcury, G Trejo, C K Suerken, J G Grzywacz, E H Ip, S A Quandt	Work and health among latina mothers in farmworker families.	Journal of Occupational and Environmental Medicine
12	Thomas A Arcury, Sara A Quandt	Delivery of health services to migrant and seasonal farmworkers	Annual review of public health
13	Urska Arnautovska, S McPhedran, B Kelly, P Reddy, D De Leo	Geographic variation in suicide rates in Australian farmers: Why is the problem more frequent in Queensland than in New South Wales?	Death studies
14	Urska Arnautovska, Samara McPhedran, Diego De Leo	Differences in characteristics between suicide cases of farm managers compared to those of farm labourers in Queensland, Australia	Rural and remote health
15	Urska Arnautovska, Samara McPhedran, Diego De Leo	A regional approach to understanding farmer suicide rates in Queensland	Social psychiatry and psychiatric epidemiology
16	K V Ashalatha, Chiranjib Das, P C Pujeri	Farmers suicide in Karnataka, India: an overview.	Natural Resource Management: Ecological Perspectives, Volume 1 & 2. Proceedings of the Indian Ecological Society International Conference, Sher-e-Kashmir University of Agricultural Sciences and Technology of Jammu, India, 18-20 February 2016
17	B C Ashwini, A P Bhavya, G M Gaddi, M K A Kumar, L Manjunath, Prakash Mokashi	An overview of reasons and ramification for farmer suicides in India.	International Research Journal of Agricultural Economics and Statistics
20	Annette L Beautrais	Farm suicides in New Zealand, 2007-2015: A review of coroners' records	The Australian and New Zealand journal of psychiatry
21	P B Behere, A P Behere	Farmers' suicide in Vidarbha region of Maharashtra state: a myth or reality?	Indian Journal of Psychiatry
22	M J Beleya, L M Lobao	Psychosocial consequences of agricultural transformation: the farm crisis and depression.	Rural Sociology
23	Helen L Berry, Anthony Hogan, Jennifer Owen, Debra Rickwood, Lyn Fragar	Climate change and farmers' mental health: risks and responses	Asia-Pacific journal of public health
24	C L Beseler, L Stallones	A cohort study of pesticide poisoning and depression in Colorado farm residents.	Annals of Epidemiology
27	N J Booth, K Lloyd	Stress in farmers	The International journal of social psychiatry
28	N Booth, M Briscoe, R Powell	Suicide in the farming community: methods used and contact with health services	Occupational and environmental medicine
30	C Bossard, G Santin, I G Canu	Suicide Among Farmers in France: Occupational Factors and Recent Trends	Journal of Agromedicine
32	Bronwyn Brew, Kerry Inder, Joanne Allen, Matthew Thomas, Brian Kelly	The health and wellbeing of Australian farmers: a longitudinal cohort study	BMC public health
33	S R Browning, S C Westneat, R H McKnight	Suicides among farmers in three southeastern states, 1990-1998	Journal of agricultural safety and health
34	S Brumby, A Chandrasekara, P Kremer, S Torres, S McCoombe, P Lewandowski	The effect of physical activity on psychological distress, cortisol and obesity: results of the farming fit intervention program.	BMC Public Health
35	Susan A Brumby, Alison J Kennedy, David Mellor, Marita P McCabe, Lina A Ricciardelli, Alexandra Head, Catherine Mercer-Grant	The Alcohol Intervention Training Program (AITP): a response to alcohol misuse in the farming community	BMC public health
37	Susan A Brumby, Stuart J Willder, John Martin	The sustainable farm families project: changing attitudes to health	Rural and remote health
38	Susan Brumby, Ananda Chandrasekara, Scott McCoombe, Peter Kremer, Paul Lewandowski	Cardiovascular risk factors and psychological distress in Australian farming communities	The Australian journal of rural health
39	Susan Brumby, Ananda Chandrasekara, Scott McCoombe, Susan Torres, Peter Kremer, Paul Lewandowski	Reducing psychological distress and obesity in Australian farmers by promoting physical activity	BMC public health
40	Susan Brumby, Alison Kennedy, Ananda Chandrasekara	Alcohol consumption, obesity, and psychological distress in farming communities-an Australian study	The Journal of rural health : official journal of the American Rural Health Association and the National Rural Health Care Association
41	Susan Brumby, Andrew Smith	'Train the trainer' model: implications for health professionals and farm family health in Australia	Journal of agromedicine
42	L Bryant, B Gamham	Beyond discourses of drought: The micro-politics of the wine industry and farmer distress	Journal of Rural Studies
43	L Bryant, B Garnham	Economies, ethics and emotions: Farmer distress within the moral economy of agribusiness	Journal of Rural Studies
44	L Bryant, B Garnham	The fallen hero: masculinity, shame and farmer suicide in Australia	Gender Place and Culture
45	H Çakmur	Health risks faced by Turkish agricultural workers.	The Scientific World Journal
46	K Caldwell, C P Boyd	Coping and resilience in farming families affected by drought	Rural and Remote Health
47	A K Carruth, C A Logan	Depressive symptoms in farm women: effects of health status and farming lifestyle characteristics, behaviors, and beliefs.	Journal of Community Health
48	J W Cary	Farmers under stress. Personal coping in rural adjustment situations.	New Zealand Agricultural Science
49	M R Cezar-Vaz, C A Bonow, M R S da Silva	Mental and physical symptoms of female rural workers: relation between household and rural work.	International Journal of Environmental Research and Public Health
50	D J Cherry, K Rost	Alcohol Use, Comorbidities, and Receptivity to Treatment in Hispanic Farmworkers in Primary Care	Journal of Health Care for the Poor and Underserved
51	N Cherry, I Burstyn, J Beach, A Senthilselvan	Mental health in Alberta grain farmers using pesticides over many years.	Occupational Medicine (Oxford)
53	A N Chowdhury, S Banerjee, A Brahma, M G Weiss	Pesticide practices and suicide among farmers of the Sundarban region in India	Food and Nutrition Bulletin
54	R Crain, J G Grzywacz, M Schwantes, S Isom, S A Quandt, T A Arcury	Correlates of mental health among Latino farmworkers in North Carolina.	Journal of Rural Health
55	J A Crockett, L Hart, J Greig	Assessment of the efficacy and performance of the New South Wales Rural Mental Health Support line.	Australian Journal of Rural Health
58	Feng DanJun, Ji LinQin, Xu LingZhong	Effect of subjective economic status on psychological distress among farmers and non-farmers of rural China.	Australian Journal of Rural Health
59	S E DeArmond, L Stallones, P Y Chen, E E Sintek	Depression and somatic symptoms within the farming community.	Journal of Agricultural Safety and Health
60	K Demos, E Sazakli, E Jelastopulu, N Charokopos, J Ellul, M Leotsinidis	Does farming have an effect on health status? A comparison study in West Greece.	International Journal of Environmental Research and Public Health
64	William Donlan, Junghee Lee	Screening for depression among indigenous Mexican migrant farmworkers using the Patient Health Questionnaire-9	Psychological reports
65	B Edwards, M Gray, B Hunter	The Impact of Drought on Mental Health in Rural and Regional Australia	Social Indicators Research
67	Neville R Ellis, Glenn A Albrecht	Climate change threats to family farmers' sense of place and mental wellbeing: A case study from the Western Australian Wheatbelt	Social science & medicine (1982)
72	Lyn Fragar, Brian Kelly, Mal Peters, Amanda Henderson, Anne Tonna	Partnerships to promote mental health of NSW farmers: the New South Wales Farmers Blueprint for Mental Health	The Australian journal of rural health
73	Lyn Fragar, Helen J Stain, David Perkins, Brian Kelly, Jeffrey Fuller, Clare Coleman, Terry J Lewin, Jacqueline M Wilson	Distress among rural residents: does employment and occupation make a difference?	The Australian journal of rural health
74	C E Fraser, K B Smith, F Judd, J S Humphreys, L J Fragar, A Henderson	Farming and mental health problems and mental illness	The International journal of social psychiatry
75	S A Freeman, C V Schwab, Q Jiang	Quantifying stressors among Iowa farmers.	Journal of agricultural safety and health
76	C Freire, S Koifman	Pesticides, depression and suicide: a systematic review of the epidemiological evidence.	International Journal of Hygiene and Environmental Health
77	Jeffrey D Fuller, Brian Kelly, Susan Law, Georgia Pollard, Lyn Fragar	Service network analysis for agricultural mental health	BMC health services research
78	Jeffrey Fuller, Brian Kelly, Gina Sartore, Lynne Fragar, Anne Tonna, Georgia Pollard, Trevor Hazell	Use of social network analysis to describe service links for farmers' mental health	The Australian journal of rural health
79	Bridget Garnham, Lia Bryant	Problematising the Suicides of Older Male Farmers: Subjective, Social and Cultural Considerations	Sociologia ruralis.
80	A Georges, T Alterman, S Gabbard, J G Grzywacz, R Shen, J Nakamoto, D J Carroll, C Muntaner	Depression, social factors, and farmworker health care utilization	The Journal of rural health : official journal of the American Rural Health Association and the National Rural Health Care Association
81	N Gerrard	An application of a community psychology approach to dealing with farm stress	Canadian journal of community mental health = Revue canadienne de sante mentale communautaire
83	Nancy Glass, Nancy A Perrin, Anjalee Kohli, Mitima Mpanano Remy	Livestock/animal assets buffer the impact of conflict-related traumatic events on mental health symptoms for rural women.	PloS one
84	J Greenhill, D King, A Lane, C MacDougall	Understanding resilience in South Australian farm families.	Rural Society
85	A Gregoire	The mental health of farmers	Occupational medicine (Oxford, England)
87	J G Grzywacz, A B Chatterjee, S A Quandt, J W Talton, H Y Chen, M Weir, T A Arcury	Depressive symptoms and sleepiness among Latino farmworkers in eastern North Carolina.	Journal of Agromedicine
88	J G Grzywacz, S A Quandt, T A Arcury	Immigrant farmworkers' health-related quality of life: an application of the job demands-control model.	Journal of Agricultural Safety and Health
89	Joseph G Grzywacz, Toni Alterman, Susan Gabbard, Rui Shen, Jorge Nakamoto, Daniel J Carroll, Carles Muntaner	Job control, psychological demand, and farmworker health: evidence from the national agricultural workers survey	Journal of occupational and environmental medicine
90	Joseph G Grzywacz, Sara A Quandt, Haiying Chen, Scott Isom, Lisa Kiang, Quirina Vallejos, Thomas A Arcury	Depressive symptoms among Latino farmworkers across the agricultural season: Structural and situational influences.	Cultural diversity & ethnic minority psychology
91	Joseph G Grzywacz, Sara A Quandt, Julie Early, Janeth Tapia, Christopher N Graham, Thomas A Arcury	Leaving family for work: ambivalence and mental health among Mexican migrant farmworker men	Journal of immigrant and minority health
92	Robyn Guiney	Farming suicides during the Victorian drought: 2001-2007	The Australian journal of rural health
94	Kate M Gunn, Lisa J Kettler, Gemma L A Skaczkowski, Deborah A Turnbull	Farmers' stress and coping in a time of drought	Rural and remote health
96	Ivan C Hanigan, Colin D Butler, Philip N Kokic, Michael F Hutchinson	Suicide and drought in New South Wales, Australia, 1970-2007	Proceedings of the National Academy of Sciences of the United States of America
97	S Hanklang, O Kaewboonchoo, I Morioka, S Plernpit	Gender differences in depression symptoms among rice farmers in Thailand.	Asia-Pacific Journal of Public Health
99	Craig Richard Hart, Helen Louise Berry, Anne Maree Tonna	Improving the mental health of rural New South Wales communities facing drought and other adversities	The Australian journal of rural health
100	K Hawton, J Fagg, S Simkin, L Harriss, A Malmberg	Methods used for suicide by farmers in England and Wales. The contribution of availability and its relevance to prevention	The British journal of psychiatry : the journal of mental science
101	K Hawton, J Fagg, S Simkin, L Harriss, A Malmberg, D Smith	The geographical distribution of suicides in farmers in England and Wales	Social psychiatry and psychiatric epidemiology
102	D E Hedlun, A D Berkowitz, D E Bennett	Stress in the farm family.	Journal of Extension
104	Ann E Hiott, Joseph G Grzywacz, Stephen W Davis, Sara A Quandt, Thomas A Arcury	Migrant farmworker stress: mental health implications	The Journal of rural health : official journal of the American Rural Health Association and the National Rural Health Care Association
105	D Hossain, R Eley, J Coutts, D Gorman	Mental health of farmers in Southern Queensland: issues and support.	Australian Journal of Rural Health
106	D Hossain, D Gorman, R Eley, J Coutts	Value of mental health first aid training of advisory and extension agents in supporting farmers in rural Queensland	Rural and remote health
107	Delwar Hossain, Don Gorman, Rob Eley	Enhancing the knowledge and skills of Advisory and Extension Agents in mental health issues of farmers	Australasian psychiatry : bulletin of Royal Australian and New Zealand College of Psychiatrists
108	B Hounsome, R T Edwards, G Edwards-Jones	A note on the effect of farmer mental health on adoption: The case of agri-environment schemes	Agricultural Systems
109	Barry Hounsome, Rhiannon T Edwards, Natalia Hounsome, Gareth Edwards-Jones	Psychological morbidity of farmers and non-farming population: results from a UK survey	Community mental health journal
110	Joseph D Hovey, Cristina G Magana	Cognitive, affective, and physiological expressions of anxiety symptomatology among Mexican migrant farmworkers: predictors and generational differences	Community mental health journal
111	Joseph D Hovey, Cristina G Magana	Exploring the mental health of Mexican migrant farm workers in the Midwest: psychosocial predictors of psychological distress and suggestions for prevention and treatment	The Journal of psychology
112	Joseph D Hovey, Cristina G Magana	Psychosocial predictors of anxiety among immigrant Mexican migrant farmworkers: implications for prevention and treatment	Cultural diversity & ethnic minority psychology
113	H H Hsieh, S C Cheng, A Sharma, R A Sanders, C Thiessen	The relation of rural alcoholism to farm economy	Community mental health journal
114	H H Hsieh, M H Khan, S C Cheng, J J Curran	Increased drinking and the farm crisis: a preliminary report	Hospital & community psychiatry
119	Fiona Judd, Henry Jackson, Caitlin Fraser, Greg Murray, Garry Robins, Angela Komiti	Understanding suicide in Australian farmers	Social psychiatry and psychiatric epidemiology
120	H Kadowaki, T Kayano, T Tobinaga, A Tsutsumi, M Watari, K Makita	Analysis of factors associated with hesitation to restart farming after depopulation of animals due to 2010 foot-and-mouth disease epidemic in Japan.	Journal of Veterinary Medical Science
121	N M Kale, S R Khonde, D M Mankar	Socio-economic, psychological and situational causes of suicides of farmers in Vidarbha region of Maharashtra.	Karnataka Journal of Agricultural Sciences
122	M K Kallioniemi, A J K Simola, H R Kymäläinen, H T Vesala, J K Louhelainen	Mental symptoms among Finnish farm entrepreneurs.	Annals of Agricultural and Environmental Medicine
123	M K Kallioniemi, A J K Simola, H R Kymäläinen, H T Vesala, J K Louhelainen	Stress among Finnish farm entrepreneurs.	Annals of Agricultural and Environmental Medicine
124	Katerina Kavalidou, Samara McPhedran, Diego De Leo	Farmers' contact with health care services prior to suicide: evidence for the role of general practitioners as an intervention point	Australian journal of primary health
125	Alison J Kennedy, Myfanwy J Maple, Kathy McKay, Susan A Brumby	Suicide and accidental death in Australia's rural farming communities: a review of the literature	Rural and remote health
127	Alison J Kennedy, Vincent Lawrence Versace, Susan A Brumby	Research protocol for a digital intervention to reduce stigma among males with a personal experience of suicide in the Australian farming community	BMC public health
128	Jonathan Kennedy, Lawrence King	The political economy of farmers' suicides in India: indebted cash-crop farmers with marginal landholdings explain state-level variation in suicide rates.	Globalization and health
129	S Kilpatrick, K Willis, S Johns, K Peek	Supporting farmer and fisher health and wellbeing in 'difficult times': communities of place and industry associations.	Rural Society
130	Yeoun Soo Kim-Godwin, Gregory A Bechtel	Stress among migrant and seasonal farmworkers in rural southeast North Carolina.	The Journal of rural health : official journal of the American Rural Health Association and the National Rural Health Care Association
131	C Kolstrup, P Lundqvist, S Pinzke	Psychosocial work environment among employed Swedish dairy and pig farmworkers.	Journal of Agromedicine
132	Noa Krawczyk, Armando Meyer, Maira Fonseca, Jaime Lima	Suicide mortality among agricultural workers in a region with intensive tobacco farming and use of pesticides in Brazil.	Journal of occupational and environmental medicine
133	Lisa Kunde, Kairi Kolves, Brian Kelly, Prasuna Reddy, Diego De Leo	Pathways to Suicide in Australian Farmers: A Life Chart Analysis	International journal of environmental research and public health
136	J M Letnes, M O Torske, B Hilt, J H Bjørngaard, S Krokstad	Symptoms of depression and all-cause mortality in farmers, a cohort study: the HUNT study, Norway.	BMJ Open
138	B Logstein	Farm-related concerns and mental health status among Norwegian farmers.	Journal of Agromedicine
139	F O Lorenz, G H Elder Jr., Bao WanNing, K A S Wickrama, R D Conger	After farming: emotional health trajectories of farm, nonfarm, and displaced farm couples.	Rural Sociology
140	Christina Lunner Kolstrup, Marja Kallioniemi, Peter Lundqvist, Hanna-Riitta Kymäläinen, Lorann Stallones, Susan Brumby, C L Kolstrup, Marja Kallioniemi, Peter Lundqvist, H R Kymalainen, Lorann Stallones, Susan Brumby	International Perspectives on Psychosocial Working Conditions, Mental Health, and Stress of Dairy Farm Operators	Journal of agromedicine.
141	A A Malekirad, M Faghih, M Mirabdollahi, M Kiani, A Fathi, M Abdollahi	Neurocognitive, mental health, and glucose disorders in farmers exposed to organophosphorus peticides.	Archives of Industrial Hygiene and Toxicology
142	A Malmberg, K Hawton, S Simkin	A study of suicide in farmers in England and Wales	Journal of psychosomatic research
143	J J May	The Farm Partners program: addressing the problem of occupational stress in agriculture.	Journal of agromedicine.
144	Suzanne McLaren, Chantal Challis	Resilience among men farmers: the protective roles of social support and sense of belonging in the depression-suicidal ideation relation	Death studies
145	Connar J McShane, Frances Quirk, Anne Swinbourne	Development and validation of a work stressor scale for Australian farming families	The Australian journal of rural health
146	Connar Jo McShane, Frances Quirk	Mediating and moderating effects of work-home interference upon farm stresses and psychological distress	The Australian journal of rural health
147	K Melberg	Farming, stress and psychological well-being: the case of Norwegian farm spouses.	Sociologia Ruralis
148	Dominic Merriott	Factors associated with the farmer suicide crisis in India.	Journal of epidemiology and global health
149	K Meyer, L Lobao	Economic hardship, religion and mental health during the midwestern farm crisis.	Journal of Rural Studies
150	Keith Miller, Catherine Burns	Suicides on farms in South Australia, 1997-2001	The Australian journal of rural health
151	J Moffatt, P Baker	Farmers, mining and mental health: the impact on a farming community when a mine is proposed.	Rural Society
152	D C Mora, S A Quandt, Chen HaiYing, T A Arcury	Associations of poor housing with mental health among North Carolina Latino migrant farmworkers.	Journal of Agromedicine
153	Maggie Mort, Ian Convery, Josephine Baxter, Cathy Bailey	Psychosocial effects of the 2001 UK foot and mouth disease epidemic in a rural population: qualitative diary based study	BMJ (Clinical research ed.)
154	K Nagaraj, P Sainath, R Rukmani, R Gopinath	Farmers' suicides in India: magnitudes, trends, and spatial patterns, 1997-2012.	Review of Agrarian Studies
155	H T Nguyen, S A Quandt, J G Grzywacz, H Y Chen, L Galvan, M H Kitner-Triolo, T A Arcury	Stress and cognitive function in Latino Farmworkers	American Journal of Industrial Medicine
157	L V Obrien, H L Berry, A Hogan	The structure of psychological life satisfaction: insights from farmers and a general community sample in Australia	Bmc Public Health
158	M Olff, M W J Koeter, E H van Haaften, P H Kersten, B P R Gersons	Impact of a foot and mouth disease crisis on post-traumatic stress symptoms in farmers.	British Journal of Psychiatry
159	O E Onwuameze, S Paradiso, C Peek-Asa, K J Donham, R H Rautiainen	Modifiable risk factors for depressed mood among farmers	Annals of Clinical Psychiatry
160	S T Ortega, D R Johnson, P G Beeson, B J Craft	The farm crisis and mental health: a longitudinal study of the 1980s.	Rural Sociology
163	Andrew N Page, Lyn J Fragar	Suicide in Australian farming, 1988-1997	The Australian and New Zealand journal of psychiatry
164	Dominic Peel, Helen L Berry, Jacki Schirmer	Farm exit intention and wellbeing: A study of Australian farmers	Journal of rural studies.
165	W Pickett, J R Davidson, R J Brison	Suicides on Ontario farms	Canadian journal of public health = Revue canadienne de sante publique
166	W Pickett, W D King, T Faelker	Suicides among Canadian farm operators	Chronic diseases in Canada
167	W Pickett, W D King, R E Lees, M Bienefeld, H I Morrison, R J Brison	Suicide mortality and pesticide use among Canadian farmers	American journal of industrial medicine
169	John David Polain, Helen Louise Berry, John Oliver Hoskin	Rapid change, climate adversity and the next 'big dry': older farmers' mental health	The Australian journal of rural health
170	B Pollard	Rescue from suicide.	Farm journal.
172	J D Ragland, A L Berman	FARM CRISIS AND SUICIDE - DYING ON THE VINE	Omega-Journal of Death and Dying
173	G Raine	Causes and effects of stress on farmers: a qualitative study.	Health Education Journal
175	M K Rayens, D B Reed	Predictors of Depressive Symptoms in Older Rural Couples: The Impact of Work, Stress and Health	Journal of Rural Health
176	Deborah B Reed, Mary Kay Rayens, Christina K Conley, Susan Westneat, Sarah M Adkins	Farm elders define health as the ability to work	Workplace health & safety
178	T Robinson, H Kurtz, B Kelly, J Fuller, L Fragar, Samit Roy, K Deans, J Croft, B Hedger	Clinical leadership in rural psychiatry: farmers' mental health and well-being.	Australian Journal of Rural Health
179	Martha I Zapata Roblyer, Joseph G Grzywacz, Cynthia K Suerken, Grisel Trejo, Edward H Ip, Thomas A Arcury, Sara A Quandt	Interpersonal and social correlates of depressive symptoms among Latinas in farmworker families living in North Carolina	Women & health
180	M R Rosmann	Sowing the seeds of hope: providing regional behavioral health supports to the agricultural population	Journal of agricultural safety and health
181	P Roy, G Tremblay, J L Oliffe, J Jbilou, S Robertson	Male farmers with mental health disorders: a scoping review.	Australian Journal of Rural Health
182	P Roy, G Tremblay, S Robertson	Help-seeking among Male Farmers: Connecting Masculinities and Mental Health	Sociologia Ruralis
184	B Sanne, A Mykletun, B E Moen, A A Dahl, G S Tell	Farmers are at risk for anxiety and depression: the Hordaland Health Study	Occupational Medicine-Oxford
187	R D Scarth, C Zwerling, M Q Lewis, L F Burmeister	Depression and risk factors among Iowa farmers.	Journal of Agromedicine
188	A Scheerer, V Brandt	Interviews with widows following fatal farming incidents.	Journal of Agricultural Safety and Health
189	J Schirmer, H L Berry, L V O'Brien	Healthier land, healthier farmers: Considering the potential of natural resource management as a place-focused farmer health intervention	Health & Place
190	Esha Shah	‘A life wasted making dust’: affective histories of dearth, death, debt and farmers' suicides in India	Journal of peasant studies.
193	Sue Simkin, Keith Hawton, Paul S F Yip, Carrie H K Yam	Seasonality in suicide: a study of farming suicides in England and Wales	Crisis
195	Keren Skegg, Hilda Firth, Andrew Gray, Brian Cox	Suicide by occupation: does access to means increase the risk?	The Australian and New Zealand journal of psychiatry
196	Hong SoYoung, Jeong DuShin, Gil HyoWook, Yang JongOh, Lee EunYoung, Hong SaeYong	The estimation of pesticide exposure in depression scores: in case of Korean orchard farmers.	Journal of Pest Science
199	Helen J Stain, Brian Kelly, Terry J Lewin, Nick Higginbotham, John R Beard, Fleur Hourihan	Social networks and mental health among a farming population	Social psychiatry and psychiatric epidemiology
200	L Stallones	Suicide mortality among Kentucky farmers, 1979-1985	Suicide & life-threatening behavior
201	L Stallones, C Beseler	Safety practices and depression among farm residents	Annals of Epidemiology
202	Alice K Staniford, Maureen F Dollard, Bernard Guerin	Stress and help-seeking for drought-stricken citrus growers in the Riverland of South Australia	The Australian journal of rural health
203	C Stark, D Gibbs, P Hopkins, A Belbin, A Hay, S Selvaraj	Suicide in farmers in Scotland	Rural and remote health
206	L A Sutherland, T Glendinning	Farm Family Coping with Stress: The Impact of the 1998 Ice Storm	Journal of Comparative Family Studies
207	P B Tabereaux, J R Wheat	Preventive agricultural medicine: a student's perspective of farmers' mental health.	Journal of Agromedicine
208	F Taghavian, G Vaezi, M Abdollahi, A A Malekirad	A comparative study of the quality of life, depression, anxiety and stress in farmers exposed to organophosphate pesticides with those in a control group.	Journal of Chemical Health Risks
210	H V Thomas, G Lewis, D R Thomas, R L Salmon, R M Chalmers, T J Coleman, S M Kench, P Morgan-Capner, D Meadows, M Sillis, P Softley	Mental health of British farmers	Occupational and Environmental Medicine
211	W E Thurston, H J Blundell-Gossellin, S Rose	Stress in male and female farmers: an ecological rather than an individual problem.	Canadian Journal of Rural Medicine
213	A Tonna, B Kelly, J Crockett, J Greig, R Buss, R Roberts, M Wright	Improving the mental health of drought-affected communities: an Australian model.	Rural Society
214	M O Torske, B Hilt, J H Bjørngaard, D Glasscock, S Krokstad	Disability pension and symptoms of anxiety and depression: a prospective comparison of farmers and other occupational groups. The HUNT Study, Norway.	BMJ Open
215	M O Torske, B Hilt, D Glasscock, P Lundqvist, S Krokstad	Anxiety and depression symptoms among farmers: the HUNT Study, Norway.	Journal of Agromedicine
218	M Walsh	A nurse practitioner-led farmers' health service: setting up and evaluating a UK project	The Australian journal of rural health
221	M G Weisskopf, F Moisan, C Tzourio, P J Rathouz, A Elbaz	Pesticide exposure and depression among agricultural workers in France.	American Journal of Epidemiology
222	S I White-Means	The economic returns from investments in physical and mental health: a case study of migrant farmworkers in rural New York.	Journal of Health & Social Policy
224	S B Winkelman, E H Chaney, J W Bethel	Stress, depression and coping among Latino migrant and seasonal farmworkers.	International Journal of Environmental Research and Public Health
227	Roberta A Schweitzer, Gail R Deboy, Paul J Jones, William E Field	AgrAbility Mental/Behavioral Health For Farm/Ranch Families With Disabilities	Journal of agromedicine.
230	N M X Faria, L A Facchini, A G Fassa, E Tomasi	A cross-sectional study about mental health of farm-workers in Serra Gaúcha (Brazil).	Revista de Saúde Pública
231	K M Fennell, C E Jarrett, L J Kettler, J Dollman, D A Turnbull	"Watching the bank balance build up then blow away and the rain clouds do the same": a thematic analysis of South Australian farmers' sources of stress during drought.	Journal of Rural Studies
232	E Schulze, M Laudenslager, M Coussons-Read	An exploration of the relationship between depressive symptoms and cortisol rhythms in Colorado ranchers.	Journal of Rural Health
234	M Perceval, K Kolves, P Reddy, D De Leo	Farmer suicides: a qualitative study from Australia	Occupational Medicine-Oxford
235	A Huat Bin	Occupational Stress Among the New Zealand Farmers - A Review	Labour, Employment and Work in New Zealand
238	W A Vega, F D Scutchfield, M Karno, K Meinhardt	The mental health needs of Mexican-American agricultural workers	American journal of preventive medicine
239	Stephan M Wilson, Ramona Marotz-Baden, David P Holloway	Stress in two-generation farm and ranch families	Lifestyles
240	M Elliott, C A. Heaney, J R.Wilkins III, G L. Mitchell, T Bean	Depression and Perceived Stress Among Cash Grain Farmers in Ohio	Journal of Agricultural Safety and Health
241	Kenneth R Olson, Richard P Schellenberg	Farm stressors	American Journal of Community Psychology
242	Ramona Marotz-Baden, Claudia Mattheis	Daughters-in-Law and Stress in Two-Generation Farm Families	Family Relations
243	Toni Schindler Zimmerman, Robert J Fetsch	Family Ranching and Farming: A Consensus Management Model to Improve Family Functioning and Decrease Work Stress	Family Relations
244	Daniel J Weigel, Randy R Weigel	Family Satisfaction in Two-Generation Farm Families: The Role of Stress and Resources	Family Relations
245	Jack M Geller, Gordon Bultena, Paul Lasley	Stress on the Farm: A Test of the life-Events Perspective Among Iowa Farm Operators*	The Journal of Rural Health
246	Ethel Alderete, William A Vega, Bohdan Kolody, Sergio Aguilar-Gaxiola	Depressive symptomatology: Prevalence and psychosocial risk factors among Mexican migrant farmworkers in California	Journal of Community Psychology
247	Randy R Weigel, Daniel J Weigel, Joan Blundall	Stress, Coping, and Satisfaction: Generational Differences in Farm Families	Family Relations
249	James L Walker, Lilly Schubert Walker, Patricia M MacLennan	An Informal Look at Farm Stress	Psychological Reports
250	Alan D Berkowitz, H Wesley Perkins	Stress among Farm Women: Work and Family as Interacting Systems	Journal of Marriage and Family
251	J Gary Linn, Baqar A Husaini	Determinants of psychological depression and coping behaviors of Tennessee farm residents	Journal of Community Psychology
252	DALVA HEDLUND, ALAN BERKOWITZ	THE INCIDENCE OF SOCIAL-PSYCHOLOGICAL STRESS IN FARM FAMILIES	International Journal of Sociology of the Family
253	Carin Giesen, Arne Maas, Marco Vriens	Stress among Farm Women: A Structural Model Approach	Behavioral Medicine
254	Raymond R Swisher, Glen H Elder, Frederick O Lorenz, Rand D Conger	The Long Arm of the Farm: How an Occupation Structures Exposure and Vulnerability to Stressors across Role Domains	Journal of Health and Social Behavior
258	Alan D Berkowitz, H Wesley Perkins	Correlates of Psychosomatic Stress Symptoms among Farm Women: A Research Note on Farm and Family Functioning	Journal of Human Stress
259	Norah C Keating	Reducing Stress of Farm Men and Women	Family Relations
260	L Stallones, M Leff, C Garrett, L Criswell, T Gillan	Depressive Symptoms Among Colorado Farmers	Journal of Agricultural Safety and Health
261	Lilly Schubert Walker, James L Walker	Stressors and Symptoms Predictive of Distress in Farmers	Family Relations
262	H W HUGHES, J KEADY	The Strategy for Action on Farmers' Emotions (SAFE): working to address the mental health needs of the farming community	Journal of Psychiatric and Mental Health Nursing
264	Paul Gunderson, Doris Donner, Raymond Nashold, Linda Salkowicz, Et Al	The epidemiology of suicide among farm residents or workers in five north-central states, 1980–1988	American Journal of Preventive Medicine
265	James L Walker, Lilly J S Walker	Self-reported stress symptoms in farmers	Journal of Clinical Psychology
266	Bruce J Eberhardt, Abdullah Pooyan	Development of the Farm Stress Survey: Factorial Structure, Reliability, and Validity	Educational and Psychological Measurement
267	S Simkin, K Hawton, J Fagg, A Malmberg	Stress in farmers: a survey of farmers in England and Wales.	Occupational and Environmental Medicine
268	Ângela Regina Poletto, Leila Amaral Gontijo	Family Farming Workers Mental Health in a Microrregion in Southern Brazil	WORK: A Journal of Prevention, Assessment & Rehabilitation
269	Smitha Ramadas, Kuttichira Praveenlal	Farmers’ suicide and mental disorders perspectives in research approaches-comparison between- India and Australia	International Journal Of Community Medicine And Public Health
270	David F Peck	Foot and mouth outbreak: lessons for mental health services	Advances in Psychiatric Treatment
272	V Sridhar	Why Do Farmers Commit Suicide? The Case of Andhra Pradesh	Economic and Political Weekly
273	Guillaume Gruère, Debdatta Sengupta	Bt Cotton and Farmer Suicides in India: An Evidence-based Assessment	The Journal of Development Studies
274	Joseph D Hovey, Cristina G Magaña	Suicide Risk Factors Among Mexican Migrant Farmworker Women in the Midwest United States	Archives of Suicide Research
275	K.N. Nair	Distress debt and suicides among agrarian households : findings from three village studies in Kerala
276	Jose George, P Krishnaprasad	Agrarian Distress and Farmers' Suicides in the Tribal District of Wayanad	Social Scientist
277	G Parthasarathy,Shameem	Suicides of Cotton Farmers in Andhra Pradesh: An Exploratory Study	Economic and Political Weekly
278	William Vega, George Warheit, Robert Palacio	Psychiatric symptomatology among Mexican American farmworkers	Social Science & Medicine
279	Alison Wallis, Maureen F Dollard	Local and Global Factors in Work stress-the Australian Dairy Farming Examplar	SJWEH Supplements
280	Delwar Hossain, Don Gorman, Rob Eley, Jeff Coutts	Farm Advisors’ reflections on Mental Health First Aid training	Australian e-Journal for the Advancement of Mental Health
282	J G Grzywacz, T Alterman, C Muntaner, R Shen, J Li, S Gabbard, J Nakamoto, D J Carroll	Mental Health Research with Latino Farmworkers: A Systematic Evaluation of the Short CES-D	Journal of Immigrant and Minority Health
283	Cristina G Magaña, Joseph D Hovey	Psychosocial Stressors Associated with Mexican Migrant Farmworkers in the Midwest United States	Journal of Immigrant Health
284	Srijit Mishra	Farmers' Suicides in Maharashtra	Economic and Political Weekly
285	B B Mohanty, Sangeeta Shroff	Farmers' Suicides in Maharashtra	Economic and Political Weekly
287	Randy R Weigel, Daniel J Weigel	Identifying Stressors and Coping Strategies in Two-Generation Farm Families	Family Relations
288	S Mohanakumar, R K Sharma	Analysis of Farmer Suicides in Kerala	Economic and Political Weekly
289	Siddharth N Madare	Farmers suicide in India: An overview	International Journal of Physical and Social Sciences
290	P B Behere, M C Bhise	Farmers' suicide: Across culture	Indian Journal of Psychiatry
291	E H Van Haaften, M Olff, P H Kersten	The psychological impact of the Foot and Mouth Disease crisis on Dutch dairy farmers	NJAS - Wageningen Journal of Life Sciences
292	David F Peck, Stewart Grant, William McArthur, David Godden	Psychological impact of foot-and-mouth disease on farmers	Journal of Mental Health
293	Jaeyoung Kim, Yousun Ko, Won Jin Lee	Depressive symptoms and severity of acute occupational pesticide poisoning among male farmers	Occupational and Environmental Medicine
294	I A N J DEARY, JOYCE WILLOCK, MURRAY MCGREGOR	STRESS IN FARMING	Stress Medicine
295	Ian Gray, Geoffrey Lawrence	PREDICTORS OF STRESS AMONG AUSTRALIAN FARMERS	Australian Journal of Social Issues
296	Marja K Kallioniemi, Ahti Simola, Janne Kaseva, Hanna-Riitta Kymäläinen	Stress and Burnout Among Finnish Dairy Farmers	Journal of Agromedicine
297	F. Alpass	Stress in Dairy Farming and the Adoption of New Technology	Internation Journal of Stress Management
298	Leslie Pollock, Jennifer Deaville, Alice Gilman, Joyce Willock	A preliminary study into stress in Welsh farmers	Journal of Mental Health
299	H M Firth, S M Williams, G P Herbison, R O McGee	Stress in New Zealand farmers	Stress and Health
300	M Perceval, J Fuller, A-M. Holley	Farm-Link	International Journal of Mental Health
301	Ryan Sturgeon, Patrick Morrissette	A Qualitative Analysis of Suicide Ideation Among Manitoban Farmers	Canadian Journal of Counseling and Psychotherapy
302	Gregory D Kearney, Ann P Rafferty, Lauren R Hendricks, Daniel Landon Allen, Robin Tutor-Marcom	A cross-sectional study of stressors among farmers in Eastern North Carolina.	North Carolina medical journal
303	E Alderete, W A Vega, B Kolody, S Aguilar-Gaxiola	Lifetime prevalence of and risk factors for psychiatric disorders among Mexican migrant farmworkers in California.	American journal of public health
304	Joanne C Sandberg, Joseph G Grzywacz, Jennifer W Talton, Sara A Quandt, Haiying Chen, Arjun B Chatterjee, Thomas A Arcury	A cross-sectional exploration of excessive daytime sleepiness, depression, and musculoskeletal pain among migrant farmworkers.	Journal of agromedicine
308	L Stallones, M Cook	Suicide rates in Colorado from 1980 to 1989: metropolitan, nonmetropolitan, and farm comparisons.	Journal of rural health.
309	Michael D Schulman, Paula S Armstrong	The farm crisis: An analysis of social psychological distress among North Carolina farm operators	American Journal of Community Psychology
311	Sarah Jane Mackenzie Ross, Chris Ray Brewin, Helen Valerie Curran, Clement Eugene Furlong, Kelly Michelle Abraham-Smith, Virginia Harrison	Neuropsychological and psychiatric functioning in sheep farmers exposed to low levels of organophosphate pesticides.	Neurotoxicology and teratology
312	Michael R Rosmann	Agricultural behavioral health	Journal of agricultural safety and health
315	Dominic Peel, Helen L Berry, Jacki Schirmer	Perceived profitability and well-being in Australian dryland farmers and irrigators	The Australian journal of rural health
316	P A Okiki, A O Ogbimi, W E Edafiadhe	Effects of air-borne hazards on the physical and psychological health of Nigerian poultry workers.	Journal of Biology, Agriculture and Healthcare
317	M I Morgan, D W Hine, N Bhullar, D A Dunstan, W Bartik	Fracked: Coal seam gas extraction and farmers' mental health	Journal of Environmental Psychology
321	H H McClure, J J Snodgrass, C R Martinez, E C Squires, R A Jimenez, L E Isiordia, J M Eddy, T W McDade, J Small	Stress, Place, and Allostatic Load Among Mexican Immigrant Farmworkers in Oregon	Journal of Immigrant and Minority Health
325	P Kidd, T Scharf, M Veazie	Linking stress and injury in the farming environment: a secondary analysis of qualitative data.	Health education quarterly.
326	C Kaewanuchit, C Muntaner, R Labonte, D A Johnson	Stress among Thai farm workers under globalization: a causal model.	Pertanika Journal of Social Sciences & Humanities
331	Joseph G Grzywacz, Sara A Quandt, Scott Isom, Thomas A Arcury	Alcohol use among immigrant Latino farmworkers in North Carolina.	American journal of industrial medicine
333	J G Grzywacz, T Alterman, C Muntaner, S Gabbard, J Nakamoto, D J Carroll	Measuring Job Characteristics and Mental Health Among Latino Farmworkers: Results from Cognitive Testing	Journal of Immigrant and Minority Health
336	Victor Garcia	Meeting a binational research challenge: substance abuse among transnational Mexican farmworkers in the United States.	The Journal of rural health : official journal of the American Rural Health Association and the National Rural Health Care Association
338	B K Finch, R Frank, W A Vega	Acculturation and acculturation stress: a social-epidemiological approach to Mexican migrant farmworkers' health.	International Migration Review
340	P S K Chi	Variation in subjective well-being among black migrant farm workers in New York.	Rural Sociology
342	Keith V Bletzer	New drug use among agricultural workers.	Substance use & misuse
343	C L Beseler, L Stallones, J A Hoppin, M C R Alavanja, A Blair, T Keefe, F Kamel	Depression and pesticide exposures among private pesticide applicators enrolled in the Agricultural Health Study.	Environmental Health Perspectives
344	C L Beseler, L Stallones	Structural equation modeling of the relationships between pesticide poisoning, depressive symptoms and safety behaviors among Colorado farm residents.	Journal of agromedicine.
347	J D Beard, J A Hoppin, M Richards, M C R Alayanja, A Blair, D P Sandler, F Kamel	Pesticide exposure and self-reported incident depression among wives in the Agricultural Health Study	Environmental Research
352	T King, S Kilpatrick, K Willis, C Speldewinde	"A Different Kettle of Fish": Mental health strategies for Australian fishers, and farmers	Marine Policy
353	Anita Gill, Lakhwinder Singh	Farmers' suicides and response of public policy - evidence, diagnosis and alternatives from Punjab.	Economic and Political Weekly
354	Amol R Dongre, Pradeep R Deshmukh	Farmers' suicides in the Vidarbha region of Maharashtra, India: a qualitative exploration of their causes	Journal of injury & violence research
355	A Meyer, S Koifman, R J Koifman, J C Moreira, J D Chrisman, Y Abreu-Villaca	Mood Disorders Hospitalizations, Suicide Attempts, and Suicide Mortality Among Agricultural Workers and Residents in an Area With Intensive Use of Pesticides in Brazil	Journal of Toxicology and Environmental Health-Part a-Current Issues
356	J D Hovey, C Magana	Acculturative stress, anxiety, and depression among Mexican immigrant farmworkers in the midwest United States	Journal of immigrant health
357	Manik Changoji Bhise, Prakash Balkrushna Behere	Risk Factors for Farmers' Suicides in Central Rural India: Matched Case-control Psychological Autopsy Study	Indian journal of psychological medicine
362	J D Hovey, G Hurtado, L D Seligman	Findings for a CBT Support Group for Latina Migrant Farmworkers in Western Colorado	Current Psychology
363	R D Scarth, L Stallones, C Zwerling, L F Burmeister	The prevalence of depressive symptoms and risk factors among Iowa and Colorado farmers	American Journal of Industrial Medicine
364	N M Kale, M O Rajput, D M Mankar	Farmers' suicide - case studies from Vidarbha region of Maharashtra.	Green Farming
365	S S Bhosale, V N Sidam	Causes and suggestions of farmers suicide in Marathwada region of Maharashtra state.	Advance Research Journal of Social Science
366	J D Diaz, M A Lopez	Voluntary ingestion of organophosphate insecticide by a young farmer	Journal of emergency nursing: JEN : official publication of the Emergency Department Nurses Association
370	Banjong Krobbuaban, Buapun Prompakping	Meanings and indicators of well-being in health in the perspective of the farmers in the northeast of Thailand	Journal of the Medical Association of Thailand = Chotmaihet thangphaet
371	A V Gavhane, J V Ekale, V N Sidam	Causes and remedies of farmers suicide in Marathwada region of Maharashtra state.	Agriculture Update
372	T C Chandrashekar	Farmers suicide in the corporate economy of India: an analytical study.	Agricultural Situation in India
375	D L Levesque, A A Arif	Does the perception of psychosocial factors increase the risk of pesticide exposure among seasonal Hispanic farmworkers?	The international journal of occupational and environmental medicine
378	Thomas A Arcury, Jennifer W Talton, Phillip Summers, Haiying Chen, Paul J Laurienti, Sara A Quandt	Alcohol Consumption and Risk for Dependence Among Male Latino Migrant Farmworkers Compared to Latino Nonfarmworkers in North Carolina.	Alcoholism, clinical and experimental research
379	Shrishail Nagthan, Rajendra Poddar, L B Kunnal, H Basvaraja, Basavaraj Banakar	A probe into socio-economic and psychological profile of farmers' suicide in Karnataka.	Karnataka Journal of Agricultural Sciences
380	A P Gutierrez, L Ponti, H R Herren, J Baumgärtner, P E Kenmore	Deconstructing Indian cotton: weather, yields, and suicides.	Environmental Sciences Europe
385	T Parrón, A F Hernández, E Villanueva	Increased risk of suicide with exposure to pesticides in an intensive agricultural area. A 12-year retrospective study.	Forensic Science International
386	N N Daeid	Suicide amongst the agricultural sector in Ireland; 1982-1994	Journal of the Irish Colleges of Physicians and Surgeons
390	M Ingram, K A Schachter, J G de Zapien, P M Herman, S C Carvajal	Using participatory methods to enhance patient-centred mental health care in a federally qualified community health center serving a Mexican American farmworker community	Health Expectations
391	K O'Connor, M Stoecklin-Marois, M B Schenker	Examining Nervios Among Immigrant Male Farmworkers in the MICASA Study: Sociodemographics, Housing Conditions and Psychosocial Factors	Journal of Immigrant and Minority Health
392		Farmers threaten suicide if sugar factories are sold to foreign capital	Zuckerindustrie
394	C Kaewanuchit, C Muntaner, S Dendoung, R Labonte, C Suttawet, W Chiengkul	The psychosocial stress model for Thai contract farmers under globalization: a Path analysis model	Asian Biomedicine
396	Srijit Mishra	Risks, farmers' suicides and agrarian crisis in India: is there a way out?	Indian Journal of Agricultural Economics
397	D Munster	Farmers' suicides and the state in India: Conceptual and ethnographic notes from Wayanad, Kerala	Contributions to Indian Sociology
399	A Kaushal	Confronting Farmer Suicides in India	Alternatives
404	M TePoel, D Rohlman, M Shaw	The Impact of Work Demand and Gender on Occupational and Psychosocial Stress in Hispanic Farmworkers	Journal of Agricultural Safety and Health
405	A A Iyer	Corporate Social Responsibility and Farmer Suicides: A Case for Benign Paternalism?	Journal of Business Ethics
407	D Harper, H M Babigian, R Parris, B Mills	Migrant farm workers: social conditions, adaptive belief systems, and psychiatric care	The Psychiatric quarterly
411	B B Mohanty	'We are like the living dead': Farmer suicides in Maharashtra, western India	Journal of Peasant Studies
414	S A Maciuba, S C Westneat, D B Reed	Active Coping, Personal Satisfaction, and Attachment to Land in Older African-American Farmers	Issues in Mental Health Nursing
417	M O Torske, J H Bjorngaard, B Hilt, D Glasscock, S Krokstad	Farmers' mental health: A longitudinal sibling comparison - the HUNT study, Norway	Scandinavian Journal of Work Environment & Health
418	R S Deshpande	Suicide by farmers in Karnataka: agrarian distress and possible alleviatory steps.	Economic and Political Weekly
419	A K Ramos, D J Su, L Lander, R Rivera	Stress Factors Contributing to Depression Among Latino Migrant Farmworkers in Nebraska	Journal of Immigrant and Minority Health
420	M S Deshmukh, V V Gohad, T B Werulkar	Factors responsible for farmers suicide in Wardha district of Maharashtra.	Agriculture Update
422	J J May	Clinically significant occupational stressors in New York farmers and farm families.	Journal of Agricultural Safety and Health
427	Melissa J Hull, Kate M Fennell, Kari Vallury, Martin Jones, James Dollman	A comparison of barriers to mental health support-seeking among farming and non-farming adults in rural South Australia	The Australian journal of rural health
430	V Major, L London, A Flischer, H Kromhout, T Meijster	The role of organophosphate exposure in the aetiology of depression and suicide amongst farm workers	Epidemiology
431	Kim JaeYoung, Shin DongHoon, Lee WonJin, J Kim, D H Shin, W J Lee	Suicidal ideation and occupational pesticide exposure among male farmers.	Environmental Research
434	Jin-Ha Yoon, Washington Junger, Boo-Wook Kim, Young-Joo Kim, Sang-Baek Koh	Investigating the Time Lag Effect between Economic Recession and Suicide Rates in Agriculture, Fisheries, and Forestry Workers in Korea	Safety and health at work
435	H Light, D Hertsgaard, R Hanson	MENTAL-HEALTH OF NORTH-DAKOTA FARM AND RANCH WOMEN - WHAT MAKES A DIFFERENCE	North Dakota Farm Research
436	M Schwantes, C McKinney, N Hannibal	Music therapy's effects on levels of depression, anxiety, and social isolation in Mexican farmworkers living in the United States: A randomized controlled trial	Arts in Psychotherapy
438	Zeynep Simsek, Aysana Zehra Keklik, Canan Demir, Kerim M Munir	Prevalence and predictors of mental health among farmworkers in Southeastern Anatolia of Turkey	International journal of environmental & agriculture research
441	Zeynep Simsek, Fatma Ersin, Evin Kirmizitoprak	Development of the Seasonal Migrant Agricultural Worker Stress Scale in Sanliurfa, Southeast Turkey.	Journal of agromedicine
442	N M Kale	Socio-psycho risk factors responsible for farmers' suicide in Western Vidarbha and its determinants.	Indian Research Journal of Extension Education
445	N I den Besten, S Pande, H H G Savenije	A socio-hydrological comparative assessment explaining regional variances in suicide rate amongst farmers in Maharashtra, India	Spatial Dimensions of Water Management - Redistribution of Benefits and Risks
446	N M Kale	Socio-psycho risk factors associated with suicidal farmers: application of step down analysis.	Karnataka Journal of Agricultural Sciences
447	N M Kale	Productivity, annual income and indebtedness position: a comparative study of farmers who committed suicides with others.	Karnataka Journal of Agricultural Sciences
449	C Travasso	Maharashtra government launches mental health programme to reduce suicide in farmers	Bmj-British Medical Journal
451	S B Choudhari	Improving rural economy through agri business avoids suicides and migration of farm populace.	Advances in Bio Research
452	Neice Muller Xavier Faria, Cesar Gomes Victora, Stela Nazareth Meneghel, Lenine Alves de Carvalho, Joao Werner Falk	Suicide rates in the State of Rio Grande do Sul, Brazil: association with socioeconomic, cultural, and agricultural factors	Cadernos de saude publica
454	N M X Faria, A G Fassa, R D L Meucci, N S Fiori, V I Miranda	Occupational exposure to pesticides, nicotine and minor psychiatric disorders among tobacco farmers in southern Brazil	Neurotoxicology
457	Yeoun Soo Kim-Godwin, Jane A Fox	Gender differences in intimate partner violence and alcohol use among Latino-migrant and seasonal farmworkers in rural southeastern North Carolina.	Journal of community health nursing
459	M Maruping, L London, A Flisher	Suicide and organophosphate pesticide exposure amongst south African farm workers	Epidemiology
460	B Logstein	Predictors of mental complaints among Norwegian male farmers	Occupational Medicine-Oxford
464	A S Oyekale	Climate change induced occupational stress and reported morbidity among cocoa farmers in South-Western Nigeria	Annals of Agricultural and Environmental Medicine
466	E M Clingerman, A Brown	Stress in Migrant Farmworkers During Premigration	Biological Research for Nursing
467	A Hogan, E Scarr, S Lockie, B Chant, S Alston	Ruptured identity of male farmers: subjective crisis and the risk of suicide.	Journal of Rural Social Sciences (JRSS)
468	S Carvajal, C Kibor, D McClelland, M Ingram, J G de Zapien, E Torres, F Redondo, K Rodriguez, R Rubio-Goldsmith, J Meister, C Rosales	Stress and Sociocultural Factors Related to Health Status Among US-Mexico Border Farmworkers	Journal of Immigrant and Minority Health
470	A Jones-Bitton	Mental wellness amongst our agricultural producers: where are we, and where do we go from here?	Proceedings of the 17th London Swine Conference, Where Research Meets Production, London, Ontario, Canada, 28-29 March 2017
471	J Penttinen	Risk of suicide and accidental death among subjects visiting a doctor because of mental disorder: A matched case-control study in Finnish farmers	Journal of Occupational Health
473	N Garnefski, N Baan, V Kraaij	Psychological distress and cognitive emotion regulation strategies among farmers who fell victim to the foot-and-mouth crisis	Personality and Individual Differences
474	Q R Qin, Y Jin, S W Zhan, X D Yu, F Huang	Suicidal ideation among rural immigrant daughters-in-law with multi-roles as females, farmers and immigrants in China	Psychology Health & Medicine
476	J H Leonard, J E Ali, M Vikram, V Saraswathy, F M R Hanif, M Nihayah, R Ayiesah	Risk of mental health disorders among farmers involved in palm plantation occupation	Clinica Terapeutica
477	S A Snipes, B Thompson, K O'Connor, R Godina, G Ibarra	Anthropological and psychological merge: Design of a stress measure for Mexican farmworkers	Culture Medicine and Psychiatry
478	M Ingram, L Murrietta, J G de Zapien, P M Herman, S C Carvajal	Community health workers as focus group facilitators: A participatory action research method to improve behavioral health services for farmworkers in a primary care setting	Action Research
480	Emilia M Furey, Denis O'Hora, John McNamara, Stephen Kinsella, Chris Noone	The Roles of Financial Threat, Social Support, Work Stress, and Mental Distress in Dairy Farmers' Expectations of Injury	Frontiers in public health
483	P D Jeromi	Impact of agricultural trade liberalisation: farmers' indebtedness and suicides in Kerala.	Indian Journal of Agricultural Economics
487	P D Jeromi	Farmers' indebtedness and suicides: impact of agricultural trade liberalisation in Kerala.	Economic and Political Weekly
488	C A Pulgar, G Trejo, C Suerken, E H Ip, T A Arcury, S A Quandt	Economic Hardship and Depression Among Women in Latino Farmworker Families	Journal of Immigrant and Minority Health
489	S Darshan, J S Neki, D Mohan	Drug abuse in a farm community; a brief appraisal of a research work	Drug and alcohol dependence
493	C S Eisner, R D Neal, B Scaife	The effect of the 1996 'beef crisis' on depression and anxiety in farmers and non-farming controls	British Journal of General Practice
500	S Racette, T T Vo, A Sauvageau	Suicidal decapitation using a tractor loader: A case report and review of the literature	Journal of Forensic Sciences
508	Justine Klingelschmidt, Allison Milner, Imane Khireddine-Medouni, Katrina Witt, Evangelos C. Alexopoulos, Susanna Toivanen, Anthony D. Lamontagne, Jean François Chastang, Isabelle Niedhammer	Suicide among agricultural, forestry, and fishery workers: A systematic literature review and meta-analysis	Scandinavian Journal of Work, Environment and Health
509	Nilanjan Banik	Farmer Suicides in India and the Weather God	Procedia Computer Science
514	RaviS Kumar, Uzma Hashim	Characteristics of suicidal attempts among farmers in rural South India	Industrial Psychiatry Journal
267	M. Siegel, S. E. Starks, W. T. Sanderson, F. Kamel, J. A. Hoppin, F. Gerr	Organic solvent exposure and depressive symptoms among licensed pesticide applicators in the Agricultural Health Study	International Archives of Occupational and Environmental Health
399	B. H. Chaney, E. Torres	Covariates of Identified Stress and Depression among Seasonal Farmworkers	International Journal of Environmental Research and Public Health
448	A. G. Tribble, P. Summers, H. Y. Chen, S. A. Quandt, T. A. Arcury	Musculoskeletal pain, depression, and stress among Latino manual laborers in North Carolina	Archives of Environmental & Occupational Health
773	C. Devitt, P. Kelly, M. Blake, A. Hanlon, S. J. More	An Investigation into the Human Element of On-farm Animal Welfare Incidents in Ireland	Sociologia Ruralis
1283	Z. Holtman, S. Shelmerdine, L. London, A. Flisher	Suicide in a poor rural community in the Western Cape, South Africa: experiences of five suicide attempters and their families	South African Journal of Psychology
1325	C. Wesseling, B. van Wendel de Joode, M. Keifer, L. London, D. Mergler, L. Stallones	Symptoms of psychological distress and suicidal ideation among banana workers with a history of poisoning by organophosphate or n-methyl carbamate pesticides	Occup Environ Med
1390	M. J. Gorgievski, A. B. Bakker, W. B. Schaufeli, H. B. van der Veen, C. W. M. Giesen	Financial problems and psychological distress: Investigating reciprocal effects among business owners	Journal of Occupational and Organizational Psychology
1731	L. Syson-Nibbs, C. Saul, P. Cox	Tideswell health survey: a population survey of the health needs and service utilization of a farming community	Public Health
1774	M. J. Gorgievski-Duijvesteijn, A. B. Bakker, W. B. Schaufeli, P. G. M. van der Heijden	Finances and well-being: A dynamic equilibrium model of resources	Journal of Occupational Health Psychology
1967	O. Koskinen, K. Pukkila, H. Hakko, J. Tiihonen, E. Vaisanen, T. Sarkioja, P. Rasanen	Is occupation relevant in suicide?	Journal of Affective Disorders
2110	M. J. Gorgievski-Duijvesteijn, C. W. Giesen, A. B. Bakker	Financial problems and health complaints among farm couples: results of a 10-year follow-up study	J Occup Health Psychol
2128	R. Cosway, N. S. Endler, A. J. Sadler, I. J. Deary	The coping inventory for stressful situations: Factorial structure and associations with personality traits and psychological health	Journal of Applied Biobehavioral Research
2408	T. P. Liu, J. W. Waterbor	Comparison of Suicide Rates among Industrial Groups	American Journal of Industrial Medicine
2438	F. O. Lorenz, R. D. Conger, R. B. Montague, K. A. S. Wickrama	Economic-Conditions, Spouse Support, and Psychological Distress of Rural Husbands and Wives	Rural Sociology
5141	Aubrey R. Dueweke, Gabriela Hurtado, Joseph D. Hovey	Protective psychosocial resources in the lives of Latina migrant farmworkers
5438	Doris Hertsgaard, Harriett K. Light	Anxiety, depression, and hostility in rural women

## Sheet: search2
Refid	Author	Title	Journal
267	M. Siegel, S. E. Starks, W. T. Sanderson, F. Kamel, J. A. Hoppin, F. Gerr	Organic solvent exposure and depressive symptoms among licensed pesticide applicators in the Agricultural Health Study	International Archives of Occupational and Environmental Health
399	B. H. Chaney, E. Torres	Covariates of Identified Stress and Depression among Seasonal Farmworkers	International Journal of Environmental Research and Public Health
448	A. G. Tribble, P. Summers, H. Y. Chen, S. A. Quandt, T. A. Arcury	Musculoskeletal pain, depression, and stress among Latino manual laborers in North Carolina	Archives of Environmental & Occupational Health
773	C. Devitt, P. Kelly, M. Blake, A. Hanlon, S. J. More	An Investigation into the Human Element of On-farm Animal Welfare Incidents in Ireland	Sociologia Ruralis
859	J. C. Sandberg, J. W. Talton, S. A. Quandt, H. Y. Chen, M. Weir, W. R. Doumani, A. B. Chatterjee, T. A. Arcury	Association Between Housing Quality and Individual Health Characteristics on Sleep Quality Among Latino Farmworkers	Journal of Immigrant and Minority Health
1063	C. Jiang, X. Li, M. R. Phillips, Y. Xu	Matched case-control study of medically serious attempted suicides in rural China	Shanghai Arch Psychiatry
1283	Z. Holtman, S. Shelmerdine, L. London, A. Flisher	Suicide in a poor rural community in the Western Cape, South Africa: experiences of five suicide attempters and their families	South African Journal of Psychology
1325	C. Wesseling, B. van Wendel de Joode, M. Keifer, L. London, D. Mergler, L. Stallones	Symptoms of psychological distress and suicidal ideation among banana workers with a history of poisoning by organophosphate or n-methyl carbamate pesticides	Occup Environ Med
1390	M. J. Gorgievski, A. B. Bakker, W. B. Schaufeli, H. B. van der Veen, C. W. M. Giesen	Financial problems and psychological distress: Investigating reciprocal effects among business owners	Journal of Occupational and Organizational Psychology
1731	L. Syson-Nibbs, C. Saul, P. Cox	Tideswell health survey: a population survey of the health needs and service utilization of a farming community	Public Health
1774	M. J. Gorgievski-Duijvesteijn, A. B. Bakker, W. B. Schaufeli, P. G. M. van der Heijden	Finances and well-being: A dynamic equilibrium model of resources	Journal of Occupational Health Psychology
1967	O. Koskinen, K. Pukkila, H. Hakko, J. Tiihonen, E. Vaisanen, T. Sarkioja, P. Rasanen	Is occupation relevant in suicide?	Journal of Affective Disorders
2110	M. J. Gorgievski-Duijvesteijn, C. W. Giesen, A. B. Bakker	Financial problems and health complaints among farm couples: results of a 10-year follow-up study	J Occup Health Psychol
2128	R. Cosway, N. S. Endler, A. J. Sadler, I. J. Deary	The coping inventory for stressful situations: Factorial structure and associations with personality traits and psychological health	Journal of Applied Biobehavioral Research
2328	T. Parron, A. F. Hernandez, E. Villanueva	Increased risk of suicide with exposure to pesticides in an intensive agricultural area. A 12-year retrospective study	Forensic Sci Int
2408	T. P. Liu, J. W. Waterbor	Comparison of Suicide Rates among Industrial Groups	American Journal of Industrial Medicine
2425	T. Sato, M. Takeichi, T. Hara	Suicide attempts by agricultural chemicals	Indian J Psychiatry
2438	F. O. Lorenz, R. D. Conger, R. B. Montague, K. A. S. Wickrama	Economic-Conditions, Spouse Support, and Psychological Distress of Rural Husbands and Wives	Rural Sociology
5141	Aubrey R. Dueweke, Gabriela Hurtado, Joseph D. Hovey	Protective psychosocial resources in the lives of Latina migrant farmworkers
5438	Doris Hertsgaard, Harriett K. Light	Anxiety, depression, and hostility in rural women
